# Supplementary material for: Intron gain and loss in segmentally duplicated genes in rice
Source: Genome Biol. 2006 May 23;7(5):R41. doi: 10.1186/gb-2006-7-5-r41 (PMC1779517; doi:10.1186/gb-2006-7-5-r41)
Supplement: Additional File 1 — The segmentally duplicated blocks within the rice genome. [file gb-2006-7-5-r41-S1.xls]

## Sheet: rice.matchlist.filtered.alignco
Additional Data File 1. Segmentally duplicated blocks within the rice genome
block_id	chr1	start1	end1	chr2	start2	end2	# gene pairs	length1	length2
1	1	5807958	6220065	1	31927784	31676408	6	412108	251377
2	1	23204918	23586836	1	29941533	30010479	8	381919	68947
3	1	27486071	27721810	1	31601847	31965545	7	235740	363699
4	1	5649369	5785992	2	7486494	7752130	7	136624	265637
5	1	5935954	6275116	2	8165771	8502589	9	339163	336819
6	1	34292327	34605878	3	11466739	11738339	7	313552	271601
7	1	35772998	36375224	3	9730856	8896811	16	602227	834046
8	1	37135428	37493430	4	19998209	20394498	8	358003	396290
9	1	37360992	37769650	4	34549396	34920203	8	408659	370808
10	1	40130315	40418725	4	18218185	18783960	9	288411	565776
11	1	2976396	3126054	5	3631492	3725174	9	149659	93683
12	1	3478408	3776539	5	4101355	4271546	14	298132	170192
13	1	3815430	4569985	5	4549588	4970728	21	754556	421141
14	1	4668723	4870096	5	5208289	5452707	6	201374	244419
15	1	4870319	5807693	5	5552757	6597127	28	937375	1044371
16	1	6182983	6649744	5	6656089	7061711	9	466762	405623
17	1	7125626	7337164	5	7648455	7913722	6	211539	265268
18	1	8193864	8371155	5	11274668	11670712	6	177292	396045
19	1	10199920	11169993	5	2294268	1693885	25	970074	600384
20	1	11208348	11958355	5	16654659	17318420	16	750008	663762
21	1	12560601	12901087	5	3616635	3411757	7	340487	204879
22	1	15064940	15554054	5	2842761	2563915	7	489115	278847
23	1	22584177	22980591	5	29284914	29197525	10	396415	87390
24	1	23706561	23960988	5	29101969	29045326	6	254428	56644
25	1	24256830	26782456	5	29035554	28073724	49	2525627	961831
26	1	26994290	32799607	5	28045369	24918365	172	5805318	3127005
27	1	31540384	31965545	5	27854873	27620717	6	425162	234157
28	1	33009766	38775292	5	24587422	20096827	206	5765527	4490596
29	1	35691624	35814866	5	22570203	22692077	6	123243	121875
30	1	40821696	42208927	5	17406877	18679902	30	1387232	1273026
31	1	42397480	43132943	5	296684	975273	17	735464	678590
32	1	5350129	6428947	6	21090107	19828181	20	1078819	1261927
33	1	40855953	41084039	7	28435603	28239352	8	228087	196252
34	1	39876564	40552436	8	25970032	26634296	12	675873	664265
35	1	34305050	34554258	11	1691556	1368444	6	249209	323113
36	1	35102241	35517729	11	725194	225948	8	415489	499247
37	1	3067863	3279030	12	6649830	6139799	6	211168	510032
38	1	33912224	34554258	12	1812867	1273524	9	642035	539344
39	1	34751773	35208794	12	1051804	679205	9	457022	372600
40	1	37050795	37516467	12	2447549	3215989	14	465673	768441
41	2	17791462	18491310	4	18025021	19031997	19	699849	1006977
42	2	18793790	18933472	4	19541467	19305966	6	139683	235502
43	2	19048854	20063146	4	19582506	20387892	33	1014293	805387
44	2	20444890	21570023	4	20904774	22048970	34	1125134	1144197
45	2	21862513	28892506	4	22058834	29983886	260	7029994	7925053
46	2	183131	299728	6	541937	307215	7	116598	234723
47	2	1858677	5080572	6	29905280	25610669	110	3221896	4294612
48	2	5159728	5227887	6	25186550	24999689	6	68160	186862
49	2	5307326	6447888	6	24529603	22798977	36	1140563	1730627
50	2	6578500	6750337	6	22306351	22117946	8	171838	188406
51	2	6788822	7112610	6	21818979	21555275	8	323789	263705
52	2	7145920	8987314	6	21347904	19316844	39	1841395	2031061
53	2	27107470	27280644	6	30785388	31025517	6	173175	240130
54	2	29451337	29684116	6	12961969	12654202	8	232780	307768
55	2	29795607	29894265	6	11889148	11460514	7	98659	428635
56	2	30208316	30878640	6	9395434	7529338	33	670325	1866097
57	2	30919793	34214540	6	7229232	3688335	113	3294748	3540898
58	2	35160173	35248183	8	28088175	28015650	6	88011	72526
59	2	29734521	30180080	9	18683039	18153577	10	445560	529463
60	2	32065704	33062061	9	17297776	16187144	20	996358	1110633
61	2	32983871	33413437	9	15959402	15712083	6	429567	247320
62	2	25591658	25786995	10	18547761	18967078	8	195338	419318
63	2	27696607	28042872	10	20206544	20548115	9	346266	341572
64	2	28567482	28700297	10	22503686	22638541	6	132816	134856
65	2	19513909	19917568	11	2444556	2808892	7	403660	364337
66	2	19398374	20093194	12	2433793	3220794	10	694821	787002
67	3	1060532	1485531	4	29112358	28744441	9	425000	367918
68	3	9258594	9931616	5	548450	1251872	15	673023	703423
69	3	10377864	10515862	5	16127010	15865033	6	137999	261978
70	3	11466739	11825564	5	23993065	23830004	10	358826	163062
71	3	12104649	12614809	5	23718204	23228930	10	510161	489275
72	3	34352568	34470000	5	752551	520490	6	117433	232062
73	3	1574377	1965587	6	31002319	30754541	7	391211	247779
74	3	4118127	4714542	7	25214843	25780771	12	596416	565929
75	3	9740982	10883396	7	29629324	29300266	24	1142415	329059
76	3	11119678	13271217	7	29259992	27889236	54	2151540	1370757
77	3	13619241	13875297	7	27813342	27549134	9	256057	264209
78	3	14206112	14987928	7	26768056	26039953	29	781817	728104
79	3	15205905	16373477	7	25930883	25346340	23	1167573	584544
80	3	16609126	17807476	7	25326096	24394926	23	1198351	931171
81	3	30975858	31874299	7	462649	1305661	21	898442	843013
82	3	31927915	32483361	7	1561652	2255219	9	555447	693568
83	3	32505803	32587808	7	2471775	2838112	8	82006	366338
84	3	32677383	33862041	7	3187053	6138977	64	1184659	2951925
85	3	32951898	33015288	7	3994179	3829114	8	63391	165066
86	3	33948709	34396673	7	6821247	7603756	13	447965	782510
87	3	34833113	34985672	7	8189179	8073858	6	152560	115322
88	3	4574216	4634668	9	17640977	17849932	7	60453	208956
89	3	479951	84660	10	20800647	21708303	20	395292	907657
90	3	689897	1015497	10	19195697	19883868	21	325601	688172
91	3	1541193	1060450	10	20146368	20511824	23	480744	365457
92	3	1605705	2058832	10	20520249	20792948	12	453128	272700
93	3	2535682	2070316	10	16191379	16997075	16	465367	805697
94	3	3085539	2635404	10	15137584	15729301	16	450136	591718
95	3	3646536	3191095	10	13723783	14479225	21	455442	755443
96	3	3827389	3692733	10	13214758	13431372	8	134657	216615
97	3	4398803	3996044	10	12392437	12880303	10	402760	487867
98	3	7113226	7325325	10	657818	1075523	7	212100	417706
99	3	7693348	7885497	10	3830451	4568482	8	192150	738032
100	3	10068229	10515862	11	202577	452084	7	447634	249508
101	3	12124712	11509178	11	1140093	1608921	10	615535	468829
102	3	10068229	10427946	12	228835	432636	6	359718	203802
103	3	12599564	11542939	12	613279	1358734	12	1056626	745456
104	3	22625923	22996500	12	24015408	24199854	7	370578	184447
105	3	23300924	23885119	12	24446684	25053827	10	584196	607144
106	3	24139347	25192694	12	25213658	26575080	34	1053348	1361423
107	3	26463170	27098797	12	27050285	27293061	9	635628	242777
108	4	14069573	14158946	4	14899139	14763251	7	89374	135889
109	4	14346048	14511832	4	15119285	14928549	9	165785	190737
110	4	20023425	20394498	5	21518110	21311615	7	371074	206496
111	4	27747961	28055161	6	30785388	31025517	6	307201	240130
112	4	22618611	22728157	8	20894799	20681407	6	109547	213393
113	4	29994142	30242420	8	8587959	7905399	11	248279	682561
114	4	30641147	31025532	8	6261262	5835298	11	384386	425965
115	4	31106328	31523027	8	5419935	5075565	8	416700	344371
116	4	31574711	32284868	8	4690858	4149961	14	710158	540898
117	4	34510987	34981438	8	102027	265042	10	470452	163016
118	4	28197378	28487131	9	20242432	20034774	8	289754	207659
119	4	25353916	25821645	10	17233817	17764169	9	467730	530353
120	4	26245503	26422833	10	18694601	18967078	7	177331	272478
121	4	27387395	27268332	10	21129525	21341437	6	119064	211913
122	4	28350127	28515066	10	19705912	19890805	6	164940	184894
123	4	28744504	29153964	10	20206544	20519778	10	409461	313235
124	4	19940238	20241213	11	2416940	2808892	9	300976	391953
125	4	19940238	20235094	12	2534961	2979439	11	294857	444479
126	5	27932099	28214223	5	28728019	28218464	8	282125	509556
127	5	23229469	23992966	7	28697150	29212505	12	763498	515356
128	5	22895123	23690563	11	226062	1139530	15	795441	913469
129	5	23286511	23690563	12	689935	1073079	11	404053	383145
130	6	30478167	30529412	6	30619250	30567657	9	51246	51594
131	6	5559629	6085816	9	16905403	17790110	13	526188	884708
132	7	28648076	28880005	11	555581	874527	7	231930	318947
133	7	28648076	28983982	12	598632	1137968	10	335907	539337
134	8	18824121	20071822	9	11682236	13128021	28	1247702	1445786
135	8	20269232	20395405	9	13500471	13704860	6	126174	204390
136	8	20436282	21588667	9	13956149	15478837	31	1152386	1522689
137	8	21850775	22313521	9	15870541	16401523	11	462747	530983
138	8	22546326	25571283	9	16433432	18976550	86	3024958	2543119
139	8	23599157	23788063	9	17876407	17738392	7	188907	138016
140	8	25510904	25846587	9	19018019	18841638	9	335684	176382
141	8	25929007	26306223	9	19076622	19294993	15	377217	218372
142	8	26615293	27574193	9	19358335	21313426	49	958901	1955092
143	8	27605364	28120482	9	21738571	22555894	18	515119	817324
144	8	9363745	9238385	10	10261090	10396503	6	125361	135414
145	11	3184	3487774	12	1571	3556695	287	3484591	3555125
146	11	3750493	4419444	12	3708620	3992960	11	668952	284341
147	11	4721079	4849309	12	4049592	4180519	6	128231	130928
148	11	26818434	27123357	12	22962727	23098852	6	304924	136126
149	11	28058310	28223265	12	23292067	23595875	7	164956	303809
