# Supplementary material for: Intron gain and loss in segmentally duplicated genes in rice
Source: Genome Biol. 2006 May 23;7(5):R41. doi: 10.1186/gb-2006-7-5-r41 (PMC1779517; doi:10.1186/gb-2006-7-5-r41)
Supplement: Additional File 4 — The occurrence of background exonic 4-mers at the donor splice sites of different intron phase. [file gb-2006-7-5-r41-S4.xls]

## Sheet: Sheet1
Additional Data File 4. Occurrence of background exonic 4-mers at the donor site of different intron phase
4-mer	phase 0 (O)	phase 1 (O)	phase 2 (O)	phase 0 (E)	phase 1 (E)	phase 2 (E)	P-value
TGAG	1103	0	161	724	272	268	5.58e-112
ATAG	0	115	168	163	61	60	6.877e-88
TAAG	727	0	174	516	194	191	8.958e-62
CTAG	0	109	83	110	41	41	2.663e-58
TTAG	0	95	93	108	40	40	1.603e-55
GATG	122	200	36	205	77	76	2.463e-55
CAAG	1655	346	330	1336	501	494	1.49e-39
AATG	191	208	57	261	98	97	3.547e-35
ACAA	70	17	110	113	42	42	9.206e-32
TTGG	41	22	92	89	33	33	2.928e-30
CCTG	138	157	40	192	72	71	9.388e-29
CTTG	89	122	27	136	51	50	5.612e-28
GTTG	36	68	5	62	23	23	1.171e-24
CGAG	500	96	62	377	141	140	5.999e-22
GAAG	1097	401	200	973	365	360	2.262e-20
TCAA	75	14	88	101	38	38	2.915e-20
GTCG	14	39	0	30	11	11	1.297e-19
GTAG	0	36	21	33	12	12	3.033e-19
ATGA	0	7	30	21	8	8	6.08e-19
ACAG	774	296	474	885	332	327	7.632e-19
CCAG	1095	315	216	932	349	345	4.1e-18
AGAA	52	10	68	74	28	28	1.383e-17
ATCG	49	72	17	79	30	29	1.886e-17
ATAA	0	25	30	32	12	12	5.044e-17
ATTG	107	113	45	152	57	56	4.614e-16
TTCG	41	62	15	68	25	25	2.289e-15
CTGG	50	20	69	80	30	29	2.403e-15
ACAC	4	3	26	19	7	7	5.326e-15
ACTG	127	123	97	199	75	74	8.248e-15
TCAG	1353	332	377	1182	443	437	5.588e-14
TATG	115	106	36	147	55	54	9.363e-14
GACG	65	68	12	83	31	31	1.618e-13
GCCG	46	66	26	79	30	29	1.77e-13
CTCG	76	74	15	95	35	35	4.338e-13
TCCG	58	75	42	100	38	37	8.283e-13
ACCG	42	59	51	87	33	32	8.819e-13
TTGA	0	5	20	14	5	5	1.075e-12
TGAT	110	0	14	71	27	26	2.143e-12
GCTG	167	115	32	180	67	67	4.32e-12
TCGG	38	8	47	53	20	20	1.944e-11
CAAA	69	25	71	95	35	35	5.999e-11
AAAG	1117	471	282	1072	402	396	6.704e-11
TTAA	0	3	16	11	4	4	7.042e-11
AGAG	720	150	249	641	241	237	2.386e-10
ATGG	75	52	78	117	44	43	2.486e-10
TTTG	122	99	41	150	56	56	1e-09
CCAA	62	49	67	102	38	38	1.028e-09
ACAT	52	11	51	65	25	24	2.123e-09
GCAG	1033	299	259	912	342	337	2.379e-09
AACG	70	63	18	87	32	32	5.484e-09
TGTG	157	31	14	116	43	43	6.674e-09
AAGA	19	31	29	45	17	17	1.698e-08
TAAA	38	0	32	40	15	15	2.519e-08
TACG	43	47	14	60	22	22	2.861e-08
GCGG	24	5	31	34	13	13	3.683e-08
CTGA	0	8	14	13	5	5	5.171e-08
GACA	18	24	1	25	9	9	8.408e-08
TCGC	1	1	11	7	3	3	1.525e-07
GGAG	518	158	115	453	170	168	1.631e-06
ACGA	3	3	13	11	4	4	2.28e-06
TGCT	70	1	15	49	18	18	2.472e-06
CCGG	40	8	36	48	18	18	2.826e-06
ACCA	16	9	25	29	11	11	3.008e-06
GCGA	1	2	10	7	3	3	4.023e-06
TGAA	54	0	27	46	17	17	5.367e-06
GGTG	22	28	9	34	13	13	7.443e-06
TCAC	8	11	18	21	8	8	1.278e-05
CTAA	0	7	9	9	3	3	1.568e-05
CTGC	3	2	11	9	3	3	1.833e-05
GGGA	3	1	10	8	3	3	2.563e-05
AAAC	10	11	19	23	9	8	2.748e-05
ACCT	19	6	23	28	10	10	3.374e-05
CCCG	68	45	12	72	27	27	3.792e-05
TTGT	3	3	11	10	4	4	4.637e-05
AGAT	75	5	31	64	24	24	6.4e-05
GCCT	12	2	16	17	6	6	6.624e-05
CGGG	41	2	3	26	10	10	7.13e-05
CAGC	7	6	15	16	6	6	7.726e-05
TAAT	47	0	12	34	13	13	0.0001332
CAGA	23	13	26	36	13	13	0.0002038
TAGG	45	0	17	36	13	13	0.0002055
GTGG	12	11	18	23	9	9	0.000314
GAGT	1	4	8	7	3	3	0.0003222
ATAC	9	2	13	14	5	5	0.0003567
CCGA	6	7	13	15	6	6	0.000363
TCTG	164	101	75	195	73	72	0.0003958
CCGT	4	0	8	7	3	3	0.0004347
ATGC	1	2	7	6	2	2	0.000514
TGCG	85	26	9	69	26	25	0.0007245
ACGG	25	11	25	35	13	13	0.0007341
CGCG	57	13	4	42	16	16	0.0007997
TGTT	25	0	2	15	6	6	0.0008703
ACCC	3	4	9	9	3	3	0.001164
ATGT	4	5	10	11	4	4	0.0012215
AGCT	52	4	23	45	17	17	0.0013239
AAGG	93	61	52	118	44	44	0.0013474
GACT	14	17	6	21	8	8	0.0013778
TCCC	3	9	5	10	4	4	0.001482
CAAT	96	13	29	79	30	29	0.0015186
GAGA	11	13	14	22	8	8	0.0018582
TCCT	45	7	27	45	17	17	0.0023113
TAGA	13	0	11	14	5	5	0.0023969
CATG	298	127	77	288	108	106	0.0026136
TGGA	17	0	12	17	6	6	0.0027254
CAGT	25	11	23	34	13	13	0.0034886
TGGC	1	6	4	6	2	2	0.0036136
CGCC	27	2	2	18	7	7	0.0036145
AGGA	11	6	14	18	7	7	0.0040157
TAGT	7	0	8	9	3	3	0.0044619
CATT	37	2	16	32	12	12	0.0046835
CAAC	46	4	10	34	13	13	0.0048842
CACG	153	54	30	136	51	50	0.0051987
ATCA	20	19	8	27	10	10	0.0067018
CGAA	12	6	14	18	7	7	0.0068201
GCGC	4	1	7	7	3	3	0.0068274
ACTT	31	4	19	31	12	11	0.0068576
TTCA	18	18	14	29	11	11	0.0069214
GCTT	25	2	2	17	6	6	0.0070798
TAAC	8	0	8	9	3	3	0.0072762
ACTC	3	7	6	9	3	3	0.0072892
ACGT	4	0	6	6	2	2	0.0075531
AGTT	22	1	2	14	5	5	0.0077319
CATC	26	2	15	25	9	9	0.0084548
TTCC	2	2	6	6	2	2	0.0084863
AATC	5	5	9	11	4	4	0.0085424
CAGG	120	33	61	123	46	45	0.0105118
GGAC	3	7	3	7	3	3	0.0110506
AAGT	16	12	16	25	9	9	0.012145
CGAT	38	4	7	28	11	10	0.0131599
CGTC	17	0	2	11	4	4	0.0140098
TCTC	7	1	8	9	3	3	0.0142563
TCAT	50	20	34	60	22	22	0.0160084
AAGC	5	6	8	11	4	4	0.0183244
TGAC	8	0	7	9	3	3	0.019714
ATAT	29	6	19	31	12	11	0.0201396
GGGC	0	1	3	2	1	1	0.0204927
TGTC	2	0	4	3	1	1	0.0208503
GATA	2	4	0	3	1	1	0.0227021
CACT	53	9	25	50	19	18	0.0228475
CTAC	25	1	6	18	7	7	0.0231168
CCTC	36	3	11	29	11	11	0.0237181
GGCG	27	21	10	33	12	12	0.0242096
GTGA	0	0	2	1	0	0	0.0243182
TCTA	3	6	2	6	2	2	0.0250981
CTTA	0	2	0	1	0	0	0.0259207
CGTG	44	22	7	42	16	15	0.0260752
GGCC	6	6	0	7	3	3	0.0274158
AGCG	53	28	11	53	20	20	0.0282514
CTGT	5	2	7	8	3	3	0.0309099
GTGT	2	2	5	5	2	2	0.0310405
ATTT	27	3	14	25	9	9	0.0321626
CCAT	63	10	20	53	20	20	0.0339955
GAAA	50	28	32	63	24	23	0.0345989
TTGC	1	2	4	4	2	1	0.0352844
GGAT	27	6	2	20	8	7	0.0355887
AAAA	69	31	42	81	31	30	0.0371212
GCAA	49	18	31	56	21	21	0.0410301
CACA	29	11	21	35	13	13	0.041047
TCGA	9	7	10	15	6	6	0.0418869
GAGC	3	5	1	5	2	2	0.0452002
TATA	5	5	0	6	2	2	0.0499268
TCCA	38	6	18	36	13	13	0.0499893
TGGT	13	0	2	9	3	3	0.0518559
CCTA	5	7	5	10	4	4	0.0519986
CGAC	18	1	3	13	5	5	0.0539143
CTCA	11	7	11	17	6	6	0.0544255
CCAC	12	3	10	14	5	5	0.0610369
GCCA	9	6	0	9	3	3	0.0611225
GTCT	2	4	1	4	2	1	0.070449
TATT	24	2	7	19	7	7	0.0810146
TAGC	2	0	3	3	1	1	0.0869088
TTCT	29	6	16	29	11	11	0.0936902
CATA	6	4	7	10	4	4	0.0968532
CTAT	30	4	12	26	10	10	0.104075
GCTC	11	2	8	12	5	4	0.115602
GGAA	28	14	19	35	13	13	0.117045
CCGC	14	1	7	13	5	5	0.118645
TCTT	40	7	10	33	12	12	0.118956
GCTA	5	4	0	5	2	2	0.127528
ATCT	34	19	21	42	16	16	0.130936
ATTC	11	1	1	7	3	3	0.137859
CGCT	20	2	8	17	6	6	0.138793
GGCT	20	2	8	17	6	6	0.138793
TACT	31	5	13	28	11	10	0.144765
CGTT	10	0	4	8	3	3	0.145517
CTCT	32	13	5	29	11	11	0.147863
AACC	7	5	7	11	4	4	0.150615
TGTA	5	0	0	3	1	1	0.155267
GTAC	0	0	1	1	0	0	0.155943
CGTA	0	1	0	1	0	0	0.160999
GTCC	0	1	0	1	0	0	0.160999
GATT	32	9	5	26	10	10	0.165104
CCTT	37	7	9	30	11	11	0.166571
GATC	2	3	3	5	2	2	0.181507
AGCA	22	4	11	21	8	8	0.195599
AGTC	3	2	4	5	2	2	0.202113
GCGT	3	2	4	5	2	2	0.202113
CGCA	3	4	2	5	2	2	0.210897
AGCC	4	0	3	4	2	1	0.217318
TTTC	4	0	3	4	2	1	0.217318
TTTA	4	0	0	2	1	1	0.225353
CGGA	8	4	7	11	4	4	0.22766
GTCA	2	3	1	3	1	1	0.231249
AAAT	92	25	26	82	31	30	0.232387
TATC	2	2	3	4	2	1	0.256664
GGTT	6	0	1	4	2	1	0.266029
TGCC	11	1	5	10	4	4	0.268424
CTCC	17	6	2	14	5	5	0.268842
GCCC	5	5	3	7	3	3	0.276835
AGGG	59	14	18	52	20	19	0.277082
AATA	13	2	2	10	4	4	0.279107
ACGC	2	0	2	2	1	1	0.292063
TCGT	9	2	6	10	4	4	0.301597
ATCC	11	6	8	14	5	5	0.329519
GGGT	5	0	1	3	1	1	0.357524
GACC	6	4	1	6	2	2	0.38531
CCCC	9	6	6	12	5	4	0.408108
CCCA	22	7	4	19	7	7	0.408739
TGGG	82	23	26	75	28	28	0.428008
GGCA	13	3	7	13	5	5	0.429306
TTAT	17	6	10	19	7	7	0.438112
CCCT	26	6	11	25	9	9	0.44908
CGGT	2	2	2	3	1	1	0.494226
AGTA	4	1	3	5	2	2	0.502135
AATT	28	8	13	28	11	10	0.531278
GTGC	1	0	1	1	0	0	0.540428
GGTC	1	1	0	1	0	0	0.549119
TTTT	19	4	6	17	6	6	0.564167
CACC	28	8	7	25	9	9	0.572284
GTAT	3	0	1	2	1	1	0.575371
GGGG	22	7	11	23	9	8	0.582133
TTAC	5	1	3	5	2	2	0.582502
AACA	42	15	11	39	15	14	0.589738
GAAC	12	3	6	12	5	4	0.592882
GAAT	39	16	11	38	14	14	0.634703
GTTA	2	0	1	2	1	1	0.637978
GCAC	8	4	5	10	4	4	0.642532
GTTT	7	2	1	6	2	2	0.642925
ACTA	8	5	4	10	4	4	0.653479
GCAT	30	10	14	31	12	11	0.663828
AACT	43	15	12	40	15	15	0.686663
GGTA	1	0	0	1	0	0	0.688994
AGTG	96	41	34	98	37	36	0.714758
AGGC	5	3	3	6	2	2	0.729149
TACC	3	2	2	4	2	1	0.741752
TGCA	29	10	8	27	10	10	0.760693
ATTA	3	2	1	3	1	1	0.776676
GAGG	74	27	31	76	28	28	0.808022
AGAC	15	5	7	15	6	6	0.814756
CTTT	10	4	5	11	4	4	0.857067
TACA	17	8	7	18	7	7	0.866085
CTTC	10	3	3	9	3	3	0.915429
GTTC	2	1	1	2	1	1	0.957263
CGGC	6	2	2	6	2	2	0.985183
AGGT	0	0	0	0	0	0	0
GTAA	0	0	0	0	0	0	0
