# Supplementary material for: Intron gain and loss in segmentally duplicated genes in rice
Source: Genome Biol. 2006 May 23;7(5):R41. doi: 10.1186/gb-2006-7-5-r41 (PMC1779517; doi:10.1186/gb-2006-7-5-r41)
Supplement: Additional File 5 — The occurrence of background exonic 4-mer at the acceptor splice sites of different intron phase. [file gb-2006-7-5-r41-S5.xls]

## Sheet: Sheet1
Additional Data File 5. Occurrence of background exonic 4-mer at the acceptor site of different intron phase
4-mer	phase 0 (O)	phase 1 (O)	phase 2 (O)	phase 0 (E)	phase 1 (E)	phase 2 (E)	P-value
GTAT	180	102	346	360	135	133	6.9222e-96
GTAC	142	61	272	272	102	101	4.19096e-81
GTTG	817	48	113	560	210	207	9.89876e-63
GTGA	451	203	1	375	141	139	9.86335e-40
ATGA	136	135	2	156	59	58	1.39891e-34
GCTG	369	22	44	249	93	92	1.46531e-30
GATG	438	27	90	318	119	118	1.81474e-27
TGAT	0	26	50	44	16	16	6.70562e-27
TGAG	0	19	44	36	14	13	2.61634e-24
ATTG	349	37	42	245	92	91	4.45897e-23
TGAA	0	27	41	39	15	14	4.13402e-22
GTTA	369	38	61	268	101	99	1.30995e-20
GTAA	234	100	3	193	72	71	4.00193e-19
TGAC	1	25	31	33	12	12	1.05996e-16
ATAT	138	82	134	203	76	75	2.21163e-15
TGGT	29	17	54	57	21	21	5.53269e-15
GTAG	152	26	2	103	39	38	4.28007e-14
CTGA	73	55	1	74	28	27	4.55682e-12
GGAT	101	56	99	147	55	54	7.99352e-12
ATAA	131	59	1	109	41	40	1.0237e-11
GGAG	144	53	118	181	68	67	1.49712e-11
TGTT	26	40	42	62	23	23	2.42109e-11
GCTT	117	24	89	132	49	49	3.87901e-11
CGGC	13	32	11	32	12	12	2.13416e-10
CTGC	55	54	13	70	26	26	3.3821e-09
TAAA	0	8	16	14	5	5	3.91501e-09
AGAT	39	48	41	73	28	27	4.52751e-09
TGCT	29	26	43	56	21	21	5.44271e-09
TGCA	19	20	35	42	16	16	6.37905e-09
TTGA	65	43	1	62	23	23	6.81212e-09
AGGA	55	56	18	74	28	27	9.83519e-09
CTAC	26	12	37	43	16	16	1.72209e-08
ATAC	93	33	78	117	44	43	1.96968e-08
GGTG	200	21	68	166	62	61	2.39702e-08
ATAG	91	22	0	65	24	24	2.7601e-08
CTAT	38	36	46	69	26	25	3.36221e-08
AATG	141	13	27	104	39	38	4.10711e-08
TTAT	31	26	42	57	21	21	4.69277e-08
TGTC	5	11	20	21	8	8	6.00547e-08
CCTG	98	7	13	68	25	25	7.86728e-08
GCTA	147	20	22	108	41	40	9.02196e-08
ATTA	140	21	20	104	39	38	3.50897e-07
GATA	180	24	40	140	52	52	3.67975e-07
TCTG	73	4	9	49	18	18	1.10033e-06
CTAA	32	26	0	33	12	12	1.34568e-06
AGTC	19	24	3	26	10	10	1.45744e-06
CGAG	7	9	19	20	8	7	1.47153e-06
GCTC	128	17	22	96	36	35	2.34836e-06
GTCA	309	67	71	256	96	95	2.67438e-06
AGGC	38	40	15	53	20	20	2.82679e-06
ATGC	94	68	26	108	40	40	3.03066e-06
AGTA	25	26	3	31	12	11	3.32441e-06
TGGA	37	32	39	62	23	23	4.41912e-06
GTGT	244	135	67	256	96	95	4.68872e-06
GAAG	259	45	90	226	85	84	6.19942e-06
TAAG	0	6	10	9	3	3	6.30945e-06
GGAA	151	96	94	195	73	72	7.3432e-06
ACAA	70	41	7	68	25	25	1.17477e-05
GAGG	221	48	45	180	67	67	1.67943e-05
CGTG	18	3	21	24	9	9	1.68497e-05
CTTG	151	20	41	121	46	45	1.79125e-05
CGGA	6	16	9	18	7	7	1.87115e-05
TTGC	50	40	11	58	22	21	2.09054e-05
TAAT	0	9	5	8	3	3	2.32124e-05
TGGC	25	24	29	45	17	17	2.49771e-05
CATG	67	6	36	62	23	23	3.56629e-05
ATCG	83	12	10	60	23	22	3.78395e-05
GGGA	102	74	42	125	47	46	3.86964e-05
TTTT	40	26	39	60	23	22	4.84955e-05
GGCT	78	52	58	108	40	40	5.04698e-05
GTTT	346	110	176	362	136	134	8.26458e-05
AAAG	98	12	20	74	28	28	9.21277e-05
ATCC	77	43	11	75	28	28	0.000122971
GTCC	177	75	32	163	61	60	0.000146204
AAGC	38	24	2	37	14	14	0.000155187
AGTT	35	34	17	49	18	18	0.000179776
TTAC	24	18	27	40	15	15	0.000179918
GGCG	54	9	35	56	21	21	0.000233318
GGAC	53	31	44	73	28	27	0.000252934
AGAA	67	52	37	89	34	33	0.000295693
GCGA	76	42	12	74	28	28	0.000354101
CATT	30	19	30	45	17	17	0.000357274
ATTT	105	50	71	130	49	48	0.000370639
CCGG	15	7	19	23	9	9	0.000396533
TTGT	28	27	10	37	14	14	0.00043375
TTAA	27	17	0	25	9	9	0.000436799
CAAT	28	26	25	45	17	17	0.000442681
ATGT	99	60	26	106	40	39	0.000494642
TATG	66	7	12	49	18	18	0.000525876
TAAC	0	6	5	6	2	2	0.000568093
CTCC	22	17	24	36	14	13	0.000589539
CCCT	8	9	14	18	7	7	0.000682189
GAGA	209	74	41	186	70	69	0.000757707
GACA	158	28	47	134	50	49	0.000769974
CGGG	5	11	7	13	5	5	0.00121722
ATCA	161	46	30	136	51	50	0.00128801
ACTG	77	11	15	59	22	22	0.00134746
CAGC	4	10	6	11	4	4	0.00139525
CTTA	65	7	14	49	18	18	0.00140838
ATGG	179	89	47	181	68	67	0.00186002
TCTT	21	5	19	26	10	10	0.00190806
GGGT	76	46	50	99	37	36	0.00203508
CATC	23	23	17	36	14	13	0.00207354
TGTG	44	8	28	46	17	17	0.00227194
TGCC	23	23	12	33	12	12	0.00240313
CAAA	45	35	18	56	21	21	0.00272489
TTCA	86	16	16	68	25	25	0.00287657
ACAC	40	22	4	38	14	14	0.00307731
CGAC	3	6	8	10	4	4	0.00313069
AAGA	38	23	5	38	14	14	0.00359178
CTTT	55	27	40	70	26	26	0.0042397
AGAC	25	23	11	34	13	13	0.00434986
TACA	45	4	9	33	12	12	0.0045245
GTGC	261	113	68	253	95	94	0.00474554
ACGA	20	15	2	21	8	8	0.00482289
ACTC	35	12	1	28	10	10	0.00501315
AGGT	31	26	21	45	17	17	0.0052741
TACG	22	3	0	14	5	5	0.00535612
GCCG	50	8	27	49	18	18	0.00585993
AGCA	51	37	21	62	23	23	0.00622064
GGTA	97	16	35	85	32	31	0.00664829
AATC	56	22	6	48	18	18	0.00681188
GGGC	53	33	36	70	26	26	0.00739616
TAGG	0	2	4	3	1	1	0.00791012
AAAA	92	56	33	104	39	38	0.00826017
GTTC	360	96	134	338	127	125	0.00849077
TGTA	20	10	19	28	11	10	0.0086998
CAGG	6	7	0	7	3	3	0.00923468
CAAG	47	10	28	49	18	18	0.00943122
AGCT	36	24	27	50	19	18	0.00946369
AGTG	65	11	13	51	19	19	0.0104501
CTCT	47	33	17	56	21	21	0.0109563
CGAT	12	11	13	21	8	8	0.0125256
CGGT	7	7	10	14	5	5	0.0128149
CGAA	5	7	8	11	4	4	0.0130799
GTCG	103	19	37	91	34	34	0.0135118
TCCA	35	3	7	26	10	10	0.0137716
ACAT	55	27	9	52	20	19	0.0144119
ACAG	40	7	5	30	11	11	0.0154097
TCCC	6	9	4	11	4	4	0.0173055
TTAG	20	9	0	17	6	6	0.0177292
CTAG	27	7	1	20	8	7	0.0183584
ACGC	17	11	1	17	6	6	0.0186301
ACTA	42	5	9	32	12	12	0.0195641
AACC	34	23	9	38	14	14	0.0218689
TTTC	37	27	21	49	18	18	0.0237564
AACG	34	6	4	25	9	9	0.0251105
CAGA	4	6	1	6	2	2	0.0274047
CACG	13	4	12	17	6	6	0.0279256
CCAA	39	26	12	44	17	16	0.0281839
CCTC	43	7	8	33	12	12	0.0339456
CGCT	9	10	8	15	6	6	0.0360206
ACGG	34	7	4	26	10	10	0.0374121
CGCG	5	6	7	10	4	4	0.0374678
GGCA	102	57	49	119	45	44	0.0406355
CTGG	74	37	18	74	28	27	0.0428717
ACCT	22	18	12	30	11	11	0.0429921
GGGG	52	27	33	64	24	24	0.0434048
TTGG	67	34	16	67	25	25	0.0440834
ACGT	9	10	5	14	5	5	0.0453003
TTCT	63	32	15	63	24	23	0.0517065
TCTC	21	6	1	16	6	6	0.0597566
CACT	17	13	13	25	9	9	0.0622987
CGTC	7	6	8	12	5	4	0.066469
TAGA	0	2	2	2	1	1	0.068247
ACCC	22	12	3	21	8	8	0.0787803
CGCA	9	9	4	13	5	5	0.0826788
CTCA	55	22	10	50	19	18	0.0828791
AGGG	53	32	21	61	23	22	0.0901219
GCAG	116	29	33	102	38	38	0.0927411
ATTC	156	49	40	140	53	52	0.0937275
AGCG	34	18	7	34	13	13	0.0973616
GTCT	192	77	53	185	69	68	0.100449
AAAC	74	17	19	63	24	23	0.10156
CCTT	26	11	18	32	12	12	0.107056
TAGC	1	2	3	3	1	1	0.107129
GCCC	66	22	13	58	22	21	0.108084
TTTG	95	23	27	83	31	31	0.11642
TGGG	39	15	24	45	17	17	0.117689
GGTT	148	52	71	155	58	57	0.122182
GACT	88	27	43	91	34	33	0.122955
CCCA	21	5	13	22	8	8	0.125354
GAAT	183	74	88	198	74	73	0.12811
TCCT	12	5	10	15	6	6	0.129795
CTGT	55	32	23	63	24	23	0.136458
AAGT	36	11	6	30	11	11	0.174019
TACC	22	3	5	17	6	6	0.175552
GACG	85	23	22	74	28	28	0.17577
CCAT	34	21	17	41	15	15	0.178427
TTCC	40	22	12	42	16	16	0.188242
TGCG	13	8	10	18	7	7	0.188858
ACCA	35	9	18	36	13	13	0.201401
CCGA	12	9	4	14	5	5	0.207544
AACA	60	21	13	54	20	20	0.208113
GTGG	420	170	138	417	156	154	0.232068
TCAA	37	11	7	32	12	12	0.237675
GCGG	72	26	17	66	25	24	0.238561
GACC	77	24	19	69	26	25	0.253898
CCAC	38	16	8	36	13	13	0.256337
TATA	21	3	6	17	6	6	0.258231
TCTA	21	3	6	17	6	6	0.258231
CTCG	33	9	17	34	13	13	0.25924
CACA	22	9	14	26	10	10	0.260942
TAGT	0	1	1	1	0	0	0.261241
CCGT	10	8	5	13	5	5	0.264412
TTTA	35	10	18	36	14	13	0.27622
TCAC	18	10	4	18	7	7	0.277126
TCAG	27	5	11	25	9	9	0.277794
AATT	53	28	19	57	21	21	0.283337
TATT	27	7	14	28	10	10	0.284838
CAGT	2	2	0	2	1	1	0.301532
ATCT	82	41	33	89	34	33	0.320322
CGCC	6	5	2	7	3	3	0.327719
CAAC	37	18	20	43	16	16	0.348641
TCGG	17	4	9	17	6	6	0.363006
GAGT	114	54	45	122	46	45	0.366259
AACT	41	22	18	46	17	17	0.390126
GAAC	158	57	69	163	61	60	0.430018
ACTT	26	9	14	28	11	10	0.442235
CCTA	20	4	8	18	7	7	0.455557
GCGC	49	20	13	47	18	17	0.469409
TACT	28	12	7	27	10	10	0.526982
TCAT	30	8	13	29	11	11	0.531824
GGCC	66	30	22	68	25	25	0.53491
GCCA	107	36	32	100	38	37	0.543111
AAGG	37	17	11	37	14	14	0.543352
AAAT	86	36	39	92	35	34	0.555833
GCAT	151	57	47	146	55	54	0.556142
GGTC	91	27	31	85	32	32	0.55749
ACCG	18	5	4	15	6	6	0.593458
GAGC	126	47	39	121	46	45	0.60652
CCAG	26	7	7	23	9	8	0.616138
GCCT	78	25	32	77	29	29	0.618962
GATT	196	83	78	205	77	76	0.62417
GATC	147	48	49	140	52	52	0.641165
GCAA	214	77	70	207	78	77	0.667375
AGAG	53	23	24	57	21	21	0.67087
CTTC	61	28	24	65	24	24	0.675207
GCAC	130	44	42	124	46	46	0.685924
CATA	26	9	12	27	10	10	0.752734
AATA	46	14	15	43	16	16	0.762542
TTCG	22	6	7	20	8	7	0.770952
CCCC	10	5	3	10	4	4	0.77296
CCCG	9	5	4	10	4	4	0.775974
GCGT	49	22	19	52	19	19	0.781263
TCGT	17	8	8	19	7	7	0.797315
TCGC	14	4	6	14	5	5	0.80743
CGTT	13	6	4	13	5	5	0.824542
GAAA	255	94	100	257	97	95	0.848831
CACC	13	6	6	14	5	5	0.865797
TCGA	13	5	6	14	5	5	0.900598
TATC	36	12	12	34	13	13	0.914325
CCGC	14	5	6	14	5	5	0.939101
AGCC	25	9	10	25	9	9	0.964559
TCCG	9	3	3	9	3	3	0.977856
CGTA	8	3	3	8	3	3	0.999785
